# Supplementary material for: Antimycobacterial and Anticancer Properties of Myrtus communis Leaf Extract
Source: Pharmaceuticals (Basel). 2024 Jul 2;17(7):872. doi: 10.3390/ph17070872 (PMC11279575; doi:10.3390/ph17070872)
Supplement: Supplementary file 1 [file pharmaceuticals-17-00872-s001.zip]

Archive with 12 entries (9 files):
- pharmaceuticals-3003337-supplementary/__MACOSX/
- pharmaceuticals-3003337-supplementary/__MACOSX/Pharmaceuticals sup figures/
- pharmaceuticals-3003337-supplementary/__MACOSX/Pharmaceuticals sup figures/._Sup. Fig. S1a.pdf
- pharmaceuticals-3003337-supplementary/__MACOSX/Pharmaceuticals sup figures/._Sup. Fig. S2a.pdf
- pharmaceuticals-3003337-supplementary/__MACOSX/Pharmaceuticals sup figures/._Sup. Fig. S3a.pdf
- pharmaceuticals-3003337-supplementary/__MACOSX/Pharmaceuticals sup figures/._Sup. Fig. S4a.pdf
- pharmaceuticals-3003337-supplementary/Pharmaceuticals sup figures/
- pharmaceuticals-3003337-supplementary/Pharmaceuticals sup figures/Sup. Fig. S1.pdf
- pharmaceuticals-3003337-supplementary/Pharmaceuticals sup figures/Sup. Fig. S2.pdf
- pharmaceuticals-3003337-supplementary/Pharmaceuticals sup figures/Sup. Fig. S3.pdf
- pharmaceuticals-3003337-supplementary/Pharmaceuticals sup figures/Sup. Fig. S4.pdf
- pharmaceuticals-3003337-supplementary/Pharmaceuticals sup figures/Sup. Table S1.pdf
